# Supplementary material for: Antimicrobial Peptides from Plants: A cDNA-Library Based Isolation, Purification, Characterization Approach and Elucidating Their Modes of Action
Source: Int J Mol Sci. 2021 Aug 13;22(16):8712. doi: 10.3390/ijms22168712 (PMC8395713; doi:10.3390/ijms22168712)
Supplement: Supplementary file 1 [file ijms-22-08712-s001.zip]

Archive with 1 entries (1 files):
- ijms-1280177-supplementary.pdf
